# Supplementary material for: Predictive Capacity of Different Indicators of Adiposity for Metabolic Syndrome in Adults in the City of Trujillo, Peru
Source: Medicina (Kaunas). 2025 Feb 27;61(3):419. doi: 10.3390/medicina61030419 (PMC11943740; doi:10.3390/medicina61030419)
Supplement: Supplementary file 1 [file medicina-61-00419-s001.zip]

Archive with 1 entries (1 files):
- medicina-3464110-supplementary.pdf
